# Supplementary material for: Oral Health Status of Children and Adolescents Living with HIV Undergoing Antiretroviral Therapy: A Systematic Review and Meta-Analysis
Source: Int J Environ Res Public Health. 2022 Oct 8;19(19):12864. doi: 10.3390/ijerph191912864 (PMC9564723; doi:10.3390/ijerph191912864)
Supplement: Supplementary file 1 [file ijerph-19-12864-s001.zip]

Archive with 1 entries (1 files):
- ijerph-1892954-supplementary.pdf
